# Supplementary material for: Ultrasound for the Early Detection and Diagnosis of Necrotizing Enterocolitis: A Scoping Review of Emerging Evidence
Source: Diagnostics (Basel). 2025 Jul 23;15(15):1852. doi: 10.3390/diagnostics15151852 (PMC12346292; doi:10.3390/diagnostics15151852)
Supplement: Supplementary file 1 [file diagnostics-15-01852-s001.zip]

Archive with 1 entries (1 files):
- diagnostics-3631288-supplementary.pdf
